# Supplementary material for: Integrin-Linked Kinase Expression in Human Valve Endothelial Cells Plays a Protective Role in Calcific Aortic Valve Disease
Source: Antioxidants (Basel). 2022 Aug 31;11(9):1736. doi: 10.3390/antiox11091736 (PMC9495882; doi:10.3390/antiox11091736)
Supplement: Supplementary file 1 [file antioxidants-11-01736-s001.zip]

Archive with 3 entries (3 files):
- antioxidants-1869618-figure.pdf
- SUPPLEMENTARY TABLE S1.pdf
- SUPPLEMENTARY TABLE S2.pdf
